# Supplementary material for: PTH1R Mutants Found in Patients with Primary Failure of Tooth Eruption Disrupt G-Protein Signaling
Source: PLoS One. 2016 Nov 29;11(11):e0167033. doi: 10.1371/journal.pone.0167033 (PMC5127517; doi:10.1371/journal.pone.0167033)
Supplement: S3 Table — (XLSX) [file pone.0167033.s003.xlsx]

## Sheet: Tabelle1
Figure 1 cAMP								Figure 2 cAMP
										pmol/mg protein
PTH1R transfected										mean	SD
	pmol/mg protein			mean	SD			pCDN3
control	3.3	3.45	3.26					control		3.2	0.4
10 nM 5 min	14.2	15.8	16.9					PTH		4.1	0.5
fold increase	4.30303	4.57971	5.18405	4.68893	0.45055			forskolin		20.2	4.1
10 nM 10 min	19.8	17.6	20.2
fold increase	6	5.10145	6.19632	5.76592	0.583763			PTH1R wild type
100 nM 5 min	16.8	14.1	18.2					control		3.3	0.3
fold increase	5.09091	4.08696	5.58282	4.92023	0.762399			PTH		30.7	5.4
100 nM 10 min	13.4	13.7	16.3					forskolin		22.4	3.9
fold increase	4.06061	3.97101	5	4.34387	0.569985
Forskolin	23.4	27.1	26.9					PTH1R/Trp339 stop
fold increase	7.09091	7.85507	8.25153	7.73251	0.58994			control		2.9	0.3
								PTH		3.9	0.3
CDNA3 transfected				mean	SD			forskolin		29.7	5.3
control	3.1	3.21	3.17					PTH1R/Gly452Glu
10 nM 5 min	3.14	3.11	3.18					control		4.7	0.3
10 nM 10 min	3.2	3.4	3.2					PTH		5.3	0.4
100 nM 5 min	3.06	3.26	3.29					forskolin		31.5	6.2
100 nM 10 min	3.35	3.44	3.85
Forskolin	25.5	23.8	28.9
fold increase	8.22581	7.41433	9.11672	8.25229	0.851503
